# Supplementary material for: BLM prevents instability of structure-forming DNA sequences at common fragile sites
Source: PLoS Genet. 2018 Nov 29;14(11):e1007816. doi: 10.1371/journal.pgen.1007816 (PMC6289451; doi:10.1371/journal.pgen.1007816)
Supplement: S1 Data — (XLSX) [file pgen.1007816.s006.xlsx]

## Sheet: Sheet1
	Fig 1B
	HR-Flex
			0days	4days	8days	12days
	mean	pMKO	0	0.0433333	0.0766667	0.0833333
		shBLM	0	0.21	0.356667	0.466667
	sd	pMKO	0	0.0152753	0.0152753	0.0305505
		shBLM	0	0.0264575	0.0550757	0.0251661
	HR-luc
			0days	4days	8days	12days
	mean	pMKO	0	0.00666667	0.01	0.0133333
		shBLM	0	0.01	0.0133333	0.0266667
	sd	pMKO	0	0.0057735	0.01	0.0057735
		shBLM	0	0.01	0.0057735	0.0057735
	Fig1C					Mean	SD	T-test
	control	no HU	0.05	0.06	0.04	0.05	0.01
		HU	0.21	0.24	0.19	0.213333	0.0251661
	shBLM	no HU	0.12	0.15	0.09	0.12	0.03	0.0185536
		HU	0.3	0.36	0.28	0.313333	0.0416333	0.0235787
	Fig1D
	HR-16C/AT1
			Day 0	Day 2	Day 4	Day 6
	mean	Ctrl	0	0.02	0.028	0.051
		shBLM	0	0.042	0.114	0.181
	sd	Ctrl	0	0.01	0.008	0.009
		shBLM	0	0.01	0.015	0.017
	HR-16C/AT3
			Day 0	Day 2	Day 4	Day 6
	mean	Ctrl	0	0.017	0.025	0.043
		shBLM	0	0.05	0.12	0.17
	sd	Ctrl	0	0.006	0.005	0.01
		shBLM	0	0.01	0.017	0.026

## Sheet: Sheet2
	Fig2A
	Fold enrichment
						mean	sd
	Flag-BLM	Flex P1	4.4	5	4.6	4.66667	0.305505
		Flex P2	3.7	4.9	4.2	4.26667	0.602771
		GAPDH	0.9	1.1	1	1	0.1
	Vector	Flex P1	1	1	1	1
		Flex P2	1	1	1	1
		GAPDH	1	1	1	1
	Figure 2B
	HR-Flex(P1)
	Fold enrichment					mean	sd
	Flag-BLM	no	4	5.5	6.2	5.23333	1.12398
		aph	10.9	7.6	9.1	9.2	1.65227
	Vector	no	1	1	1	1
		aph	1	1	1	1
	Figure 2B
	HR-Flex(P2)
	Fold enrichment
	Flag-BLM	no	4.2	5.1	3.9	4.4	0.6245
		aph	9.1	9.8	8.5	9.13333	0.650641
	Vector	no	1	1	1	1
		aph	1	1	1	1
	Figure 2D
						mean	sd
	Ctrl	pCEP4-Luc	0.81	0.78	0.86	0.82	0.04
		pCEP4-Flex1	0.7	0.64	0.67	0.67	0.03
	shBLM	pCEP4-Luc	0.77	0.79	0.83	0.8	0.03
		pCEP4-Flex1	0.47	0.49	0.45	0.47	0.02

## Sheet: Sheet3
	Fig3A
			0days	4days	8days	12days
	mean	Vector	0	0.2	0.35	0.476667
		BLM-KD	0	0.19	0.31	0.42
		BLM-WT	0	0.05	0.09	0.11
	sd	Vector	0	0.0251661	0.0305505	0.0750555
		BLM-KD	0	0.0351188	0.0351188	0.051316
		BLM-WT	0	0.01	0.0208167	0.0208167
	Fig3B
	HR
	Fold enrichment
						mean	sd
	Flag-BLM WT	Flex P1	3.3	5.3	4.1	4.23333	1.00664
	Vector	Flex P1	1	1	1	1	0
	Flag-BLM KD	Flex P1	4.1	3.3	4.9	4.1	0.8
	Vector	Flex P2	1	1	1	1	0
	Fig3D
					mean	sd
	Vector	0.49	0.41	0.44	0.446667	0.0404145
	BLM-WT	0.78	0.81	0.77	0.786667	0.0208167
	BLM-KD	0.47	0.5	0.46	0.476667	0.0208167
	BLM-T99A/T122A	0.5	0.51	0.53	0.513333	0.0152753

## Sheet: Sheet4
	Fig 4A
			0days	4days	8days	12days
	mear	Vector	0	0.2	0.356667	0.463333
		BLM-2A	0	0.19	0.32	0.41
		BLM-WT	0	0.0533333	0.0866667	0.12
	sd	Vector	0	0.043589	0.0351188	0.0702377
		BLM-2A	0	0.0173205	0.04	0.0781025
		BLM-WT	0	0.0057735	0.0305505	0.03
	Fig4B
	HR
	Fold enrichment
						mean	sd
	Flag-BLM WT	Flex P1	3.9	4.9	4.05	4.28333	0.53929
	Vector	Flex P1	1	1	1	1	0
	Flag-BLM T99A/T122A	Flex P1	4	3.9	4.4	4.1	0.264575
	Vector	Flex P2	1	1	1	1	0

## Sheet: Sheet5
	Fig5A
						mean	sd
	Vector	control	0.1	0.07	0.13	0.1	0.03
		shBLM	0.35	0.41	0.52	0.426667	0.0862168
	Ras	control	0.3	0.4	0.29	0.33	0.0608276
		shBLM	0.8	0.7	0.82	0.773333	0.064291
	Fig5B
	Fold enrichment (pCEP4-Flex γH2AX)
						mean	sd
	Ctrl	Ras	2.03	2.56	2.43	2.34	0.276225
		Vector	1	1	1	1
	shBLM	Ras	3.49	3.23	4.32	3.68	0.569298
		Vector	1	1	1	1
	Fig5C
						mean	sd
	Vector	control	1	0.8	1.1	0.966667	0.152753
		shBLM	1.9	1.5	2.3	1.9	0.4
	Ras	control	3.5	4.1	3.3	3.63333	0.416333
		shBLM	7.1	7	6	6.7	0.608276

## Sheet: Sheet6
	Fig6A
					mean	sd
	Vector	0.08	0.06	0.1	0.08	0.02
	shBLM	0.35	0.4	0.29	0.346667	0.0550757
	shFancM	0.5	0.58	0.53	0.536667	0.0404145
	shBLM+shFancM	0.9	0.66	0.83	0.796667	0.123423
	Fig6B
	HR-Flex (day12)	spontaneous recombination
		mean	sd
	Ctrl	0.11	0.02
	Vector	0.79	0.09
	FANCM-MM2	0.253333	0.066
	FANCM-WT	0.17	0.0360555

## Sheet: Sheet7
	Fig7 A
	Days	1	2	3	4	5
mean	WT+Ctrl	1	2.26984	4.62302	7.69841	13.6111
	FANCM KO+Ctrl	1	1.78423	3.73859	7.22822	11.1203
	WT+shBLM	1	1.70301	4.84962	6.46617	9.49248
	FANCM KO+shBLM	1	1.10169	1.61864	1.87288	2.37288
sd	WT+Ctrl	0.0448957	0.0673435	0.0841794	0.561196	1.06627
	FANCM KO+Ctrl	0.0645492	0.0469448	0.0841794	0.129098	1.05626
	WT+shBLM	0.116965	0.111648	0.159498	0.318996	1.19623
	FANCM KO+shBLM	0.119849	0.0958789	0.227712	0.227712	0.239697
	Fig7 B
	Days	1	2	3	4	5
mean	WT+BLMWT/shBLM	1	2.1	4.2	8.1	14.1
	FANCM KO+BLMWT/shBLM	1	1.9	3.1	7.8	12.5
	WT+BLMKD/shBLM	1	1.8	3.5	7.5	11.9
	FANCM KO+BLMKD/shBLM	1	1.2	1.35	2.1	3.6
sd	WT+BLMWT/shBLM	0	0.2	0.4	0.9	1.5
	FANCM KO+BLMWT/shBLM	0	0.1	0.35	0.5	0.9
	WT+BLMKD/shBLM	0	0.26	0.49	0.6	1.1
	FANCM KO+BLMKD/shBLM	0	0.1	0.32	0.43	0.55

## Sheet: Sheet9
	FigS1A
	Fold enrichment (pCEP4-Flex γH2AX)
						mean	sd
	Ctrl	HU	1.05	0.84	1.05	0.98	0.121244
		NO	1	1	1	1
	shBLM	HU	4.2	3.3	4.5	4	0.6245
		NO	1	1	1	1
	Fold enrichment (pCEP4-Luc γH2AX)					mean	sd
	Ctrl	HU	1.03	0.99	0.99	1.00333	0.023094
		NO	1	1	1	1
	shBLM	HU	1.08	0.99	0.99	1.02	0.0519615
		NO	1	1	1	1
	FigS1B
	Fold enrichment (pCEP4-Flex γH2AX)
						mean	sd
	Vector	HU	4.72252	3.9464	3.74871	4.13921	0.514742
		NO	1	1	1	1
	BLM-WT	HU	1.502	1.21765	1.03319	1.25095	0.236172
		NO	1	1	1	1
	BLM-KD	HU	3.56215	3.79621	4.21284	3.85707	0.329584
		NO	1	1	1	1
	FigS1C
	Fold enrichment (pCEP4-Flex γH2AX)
						mean	sd
	Vector	HU	4.72252	3.9464	3.74871	4.13921	0.514742
		NO	1	1	1	1
	BLM-WT	HU	0.979712	1.13128	1.61374	1.24158	0.331092
		NO	1	1	1	1
	BLM-T99A/T122A	HU	3.69238	4.83122	3.58411	4.0359	0.690885
		NO	1	1	1	1
	FigS1D
	FigS1B
	Fold enrichment (pCEP4-Flex γH2AX)
						mean	sd
	Control	HU	0.906267	0.962006	1.19745	1.02191	0.154556
		NO	1	1	1	1
	shBLM	HU	3.89538	3.80965	4.09961	3.93488	0.148961
		NO	1	1	1	1
	shFANCM	HU	4.38502	6.05812	4.0683	4.83715	1.06919
		NO	1	1	1	1
	shBLM+shFANCM	HU	7.47628	9.45316	9.35484	8.76143	1.11406
		NO	1	1	1	1

## Sheet: Sheet10
	FigS2
	Fold enrichment (γH2AX)
						mean	sd
	shBLM	3B-P1	3.92	2.67	4.07	3.55333	0.768657
	Ctrl	3B-P1	1	1	1	1	0
	shBLM	GADPH	1.04	0.95	1.2	1.06333	0.126623
	Ctrl	GADPH	1	1	1	1	0

## Sheet: Sheet12
		FigS5
						mean	sd		T-test
		Ctrl	0.04	0.06	0.04	0.0466667	0.011547
		shBLM	0.35	0.42	0.38	0.383333	0.0351188
		shBLM+shCtIP	0.06	0.08	0.05	0.0633333	0.0152753		0.000132518
		shBLM+shBRCA1	0.08	0.08	0.18	0.113333	0.057735		0.00228818
